# Supplementary material for: Cytosolic N6AMT1-dependent translation supports mitochondrial RNA processing
Source: Proc Natl Acad Sci U S A. 2024 Nov 6;121(47):e2414187121. doi: 10.1073/pnas.2414187121 (PMC11588129; doi:10.1073/pnas.2414187121)
Supplement: Supplementary file 3 — Dataset S02 (XLSX) [file pnas.2414187121.sd02.xlsx]

## Sheet: Sheet 1
NAME
